# Supplementary material for: Uncovering the Nutritional Landscape of Food
Source: PLoS One. 2015 Mar 13;10(3):e0118697. doi: 10.1371/journal.pone.0118697 (PMC4359127; doi:10.1371/journal.pone.0118697)
Supplement: S1 Dataset — (XLSX) [file pone.0118697.s002.xlsx]

## Sheet: Sheet1
S1 Dataset. Foods analyzed in this study *Food categories, clusters, and groups in the first, second, and third columns are defined in S1 Appendix, Section 3.2. †Foods redundant in their nutrient contents were systematically unified (marked as ND in the fourth column), according to the methods in S1 Appendix, Sections 1.1 and 1.3.
Food category*	Belonging to 41 primary clusters?*	Food cluster or group*	USDA food ID† (ND for unified redundant foods)	Food name	Nutritional fitness	Price (USD/100 g)
Protein-rich	Yes	Finfish (with some shellfish and poultry)	15057	Fish, ocean perch, Atlantic, raw	0.89	0.82
			15028	Fish, flatfish (flounder and sole species), raw	0.88	1.15
			15101	Fish, snapper, mixed species, raw	0.69	3.75
			15062	Fish, pike, northern, raw	0.65	3.67
			15066	Fish, pollock, walleye, raw	0.65	3.67
			15019	Fish, cod, Pacific, raw	0.64	3.18
			15132	Fish, whiting, mixed species, raw	0.61	0.6
			15015	Fish, cod, Atlantic, raw	0.61	3.18
			15060	Fish, perch, mixed species, raw	0.53	1.54
			15261	Fish, tilapia, raw	0.46	4.28
			15036	Fish, halibut, Atlantic and Pacific, raw	0.45	3.53
			15065	Fish, pollock, Atlantic, raw	0.41	3.67
			15033	Fish, haddock, raw	0.27	1.94
			15145	Crustaceans, crayfish, mixed species, wild, raw	0.16	3.53
			15127	Fish, tuna, fresh, yellowfin, raw	0.14	1.7
			15031	Fish, grouper, mixed species, raw	0.14	4.41
			15064	Fish, pike, walleye, raw	0.11	3.67
			15123	Fish, tuna, fresh, skipjack, raw	0.07	3.53
			15054	Fish, monkfish, raw	0.07	4.61
			ND	Turkey, fryer-roasters, meat only	0	1.29
		Animal liver	13325	Beef, variety meats and by-products, liver, raw	0.45	0.22
			10110	Pork, fresh, variety meats and by-products, liver, raw	0.4	0.7
			17199	Lamb, variety meats and by-products, liver, raw	0.39	1.19
			5150	Goose, liver, raw	0.38	12.02
		Milk	1175	Milk, fluid, 1% fat, without added vitamin A and vitamin D	0.48	0.07
			1174	Milk, reduced fat, fluid, 2% milkfat, without added vitamin A and vitamin D	0.46	0.07
			1211	Milk, whole, 3.25% milkfat, without added vitamin A and vitamin D	0.41	0.07
			1214	Milk, canned, evaporated, without added vitamin A and vitamin D	0.35	0.19
			ND	Milk without added vitamin D	0.28	0.07
		Shellfish (with some mollusks)	15166	Mollusks, octopus, common, raw	0.5	1.5
			15136	Crustaceans, crab, alaska king, raw	0.43	5.59
			15149	Crustaceans, shrimp, mixed species, raw	0.39	2.65
			15143	Crustaceans, crab, dungeness, raw	0.24	1.87
			15139	Crustaceans, crab, blue, raw	0.22	5.88
			15154	Crustaceans, spiny lobster, mixed species, raw	0.16	3.09
		Eggs	ND	Whole eggs	0.31	1.92
			1126	Egg, yolk, raw, frozen	0.27	0.53
			1137	Egg, yolk, dried	0.27	1.36
			1125	Egg, yolk, raw, fresh	0.23	0.53
		Finfish and poultry (with some veal)	ND	Whitefish, mixed species	0.6	3.67
			15091	Fish, sea bass, mixed species, raw	0.59	1.98
			15039	Fish, herring, Atlantic, raw	0.59	0.65
			15081	Fish, salmon, coho, wild, raw	0.56	0.86
			15117	Fish, tuna, fresh, bluefin, raw	0.56	2.13
			15085	Fish, salmon, sockeye, raw	0.54	3.51
			15051	Fish, mackerel, spanish, raw	0.54	2.94
			15240	Fish, trout, rainbow, farmed, raw	0.53	3.08
			15083	Fish, salmon, pink, raw	0.52	1.19
			15068	Fish, pompano, florida, raw	0.52	1.44
			15008	Fish, carp, raw	0.51	1.4
			15114	Fish, trout, mixed species, raw	0.47	1.54
			15038	Fish, halibut, Greenland, raw	0.47	3.53
			15050	Fish, mackerel, Pacific and jack, mixed species, raw	0.47	2.94
			15046	Fish, mackerel, Atlantic, raw	0.46	2.94
			15110	Fish, swordfish, raw	0.46	4.84
			15104	Fish, sturgeon, mixed species, raw	0.45	1.18
			15010	Fish, catfish, channel, wild, raw	0.43	2.2
			15090	Fish, scup, raw	0.41	1.39
			15094	Fish, shad, american, raw	0.37	1.1
			15234	Fish, catfish, channel, farmed, raw	0.33	2.2
			15095	Fish, shark, mixed species, raw	0.32	1.11
			15055	Fish, mullet, striped, raw	0.31	1.25
			15020	Fish, croaker, Atlantic, raw	0.22	1.54
			5167	Turkey, all classes, meat only, raw	0.2	0.4
			ND	Chicken, meat and skin and giblets and neck	0.18	0.59
			15236	Fish, salmon, Atlantic, farmed, raw	0.18	3.31
			ND	Veal, various	0.16	3.08
			ND	Ground turkey	0.14	0.53
			ND	Turkey, various	0.14	0.98
			35153	Fish, salmon, king (chinook), raw (Alaska Native)	0.14	4.37
			15005	Fish, bluefish, raw	0.14	1.32
			ND	Turkey, meat and skin and giblets and neck	0.11	0.51
			5057	Chicken, broilers or fryers, breast, meat and skin, raw	0.11	1.89
			5062	Chicken, broilers or fryers, breast, meat only, raw	0.11	1.89
			ND	Chicken and guinea hen, meat only	0.11	1.12
			5662	Ground Turkey, fat free, raw	0.07	0.41
			5197	Turkey, fryer-roasters, meat and skin and giblets and neck, raw	0.07	0.51
			15003	Fish, bass, fresh water, mixed species, raw	0.07	1.98
			ND	Turkey, meat only, various	0.07	0.63
			ND	Quail and squab, meat only	0.07	4.41
			15115	Fish, trout, rainbow, wild, raw	0.07	1.98
			5066	Chicken, broilers or fryers, drumstick, meat and skin, raw	0.07	1.21
			5145	Duck, wild, breast, meat only, raw	0.07	3.09
			ND	Chicken, meat and skin	0.07	0.59
			5155	Pheasant, breast, meat only, raw	0.07	6.61
			15076	Fish, salmon, Atlantic, wild, raw	0.07	3.51
			15043	Fish, herring, Pacific, raw	0.07	1.76
			5153	Pheasant, raw, meat and skin	0.07	3.56
			15078	Fish, salmon, chinook, raw	0.07	3.51
			5154	Pheasant, raw, meat only	0.07	3.56
			5156	Pheasant, leg, meat only, raw	0.07	1.47
			15135	Fish, yellowtail, mixed species, raw	0.07	3.75
			15007	Fish, butterfish, raw	0.07	1.54
			15238	Fish, salmon, coho, farmed, raw	0.07	3.31
			35152	Fish, Salmon, Chum, raw (Alaska Native)	0.07	3.51
			ND	Salmon	0.07	3.51
			15004	Fish, bass, striped, raw	0.07	1.98
			15079	Fish, salmon, chum, raw	0.07	3.51
			15112	Fish, tilefish, raw	0.07	4.84
			5332	Chicken, ground, raw	0	1.54
			5314	Chicken, broilers or fryers, breast, skinless, boneless, meat only, enhanced, raw	0	1.89
			5141	Duck, domesticated, meat only, raw	0	1.13
			5075	Chicken, broilers or fryers, leg, meat and skin, raw	0	1.76
			5100	Chicken, broilers or fryers, wing, meat and skin, raw	0	0.49
			ND	Chicken, light meat, meat only	0	0.55
			ND	Chicken, meat only, various	0	1.06
			5091	Chicken, broilers or fryers, thigh, meat and skin, raw	0	1.23
			ND	Chicken, meat and skin, broiler, fryers, roasting, stewing	0	0.59
			5148	Goose, domesticated, meat only, raw	0	2.2
			5307	Chicken, cornish game hens, meat and skin, raw	0	0.75
			5151	Guinea hen, meat and skin, raw	0	2.2
			5309	Chicken, cornish game hens, meat only, raw	0	0.78
			5129	Chicken, stewing, light meat, meat only, raw	0	0.55
		Pork (with some veal)	10088	Pork, fresh, spareribs, separable lean and fat, raw	0.36	0.42
			ND	Fresh pork, blade and country-style ribs, lean only	0.32	0.48
			ND	Ground and fresh pork	0.27	0.59
			10946	Pork, fresh, enhanced, shoulder, (Boston butt), blade (steaks), separable lean only, raw	0.26	0.62
			ND	Fresh pork, blade and country-style ribs, lean and fat	0.25	0.48
			10961	Pork, Shoulder petite tender, boneless, separable lean and fat, raw	0.24	0.31
			ND	Fresh pork, separable lean only, loin and shoulder	0.22	1.05
			10958	Pork, Shoulder breast, boneless, separable lean and fat, raw	0.22	0.31
			10032	Pork, fresh, loin, blade (chops or roasts), bone-in, separable lean only, raw	0.2	0.62
			10010	Pork, fresh, leg (ham), whole, separable lean only, raw	0.18	1.68
			10953	Pork, fresh, enhanced, shoulder, (Boston butt), blade (steaks), separable lean and fat, raw	0.18	0.62
			ND	Fresh pork, separable lean, little fat	0.18	1.1
			10982	Pork, fresh, loin, blade (chops or roasts), boneless, separable lean only, raw	0.18	0.75
			ND	Fresh pork, loins, various	0.18	1.6
			10973	Pork, ground, 96% lean / 4% fat, raw	0.16	0.8
			10214	Pork, fresh, loin, sirloin (chops or roasts), boneless, separable lean only, raw	0.16	0.75
			ND	Fresh pork, separable lean and fat	0.16	1.36
			10002	Pork, fresh, composite of trimmed retail cuts (leg, loin, shoulder), separable lean only, raw	0.14	0.47
			10020	Pork, fresh, loin, whole, separable lean and fat, raw	0.14	1.79
			10989	Pork, fresh, loin, blade (chops or roasts), boneless, separable lean and fat only, raw	0.14	0.75
			ND	Fresh pork, bone-in, separable lean and fat	0.14	0.68
			10971	Pork, ground, 72% lean / 28% fat, raw	0.11	0.8
			10972	Pork, ground, 84% lean / 16% fat, raw	0.11	0.8
			17271	Veal, breast, whole, boneless, separable lean and fat, raw	0.11	2.13
			10008	Pork, fresh, leg (ham), whole, separable lean and fat, raw	0	1.68
		Beef (with some lamb and poultry)	ND	Beef, top blade, steak	0.34	1.1
			ND	Beef, round and chuck	0.29	0.77
			23037	Beef, chuck, shoulder clod, shoulder top and center steaks, separable lean and fat, trimmed to 0" fat, choice, raw	0.29	0.81
			ND	Beef, bottom round, steak	0.28	0.64
			ND	Beef, tip center, steak	0.27	0.7
			13649	Beef, shoulder pot roast or steak, boneless, separable lean only, trimmed to 0" fat, select, raw	0.24	2.2
			13349	Beef, chuck, under blade pot roast or steak, boneless, separable lean only, trimmed to 0" fat, select, raw	0.23	1.01
			ND	Beef, shoulder pot roast or steak	0.23	1.84
			ND	Beef chuck, shoulder, ribeye	0.22	1.28
			23049	Beef, round, outside round, bottom round, steak, separable lean and fat, trimmed to 0" fat, choice, raw	0.21	0.64
			23557	Beef, ground, 95% lean meat / 5% fat, raw	0.2	1.54
			5628	Emu, inside drum, raw	0.16	0.33
			ND	Beef chuck, rib, ribeye	0.16	0.87
			17070	Lamb, New Zealand, imported, frozen, foreshank, separable lean only, raw	0.16	0.66
			ND	Beef, various	0.16	1.18
			ND	Emu fillet	0.14	2.19
			23658	Beef, brisket, flat half, separable lean and fat, trimmed to 1/8" fat, choice, raw	0.14	0.55
			5621	Emu, ground, raw	0.14	1.09
			ND	Domestic lamb, various	0.14	1.27
			ND	Ostrich, various	0.14	12.03
			ND	Beef, boneless, outside skirt	0.11	0.77
			ND	Beef, bone-in, back ribs	0.07	0.44
			ND	New zealand lamb, various, frozen	0.07	1.35
			ND	New zealand lamb, lean only, frozen	0.07	1.48
			ND	Australian lamb, fresh, various	0.07	1.2
		Finfish (mixed)	15099	Fish, smelt, rainbow, raw	0.27	0.9
			35165	Fish, whitefish, dried (Alaska Native)	0.23	3.67
			35184	Smelt, dried (Alaska Native)	0.22	0.9
			15001	Fish, anchovy, european, raw	0	2.31
		Poultry (with some beef and lamb)	13339	Beef, variety meats and by-products, tongue, raw	0.07	1.01
			17220	Lamb, variety meats and by-products, tongue, raw	0.07	1.19
			5139	Duck, domesticated, meat and skin, raw	0	1.13
			5146	Goose, domesticated, meat and skin, raw	0	2.2
			5144	Duck, wild, meat and skin, raw	0	1.13
			5160	Squab, (pigeon), meat and skin, raw	0	4.91
			ND	Quail meat and skin and squab	0	4.95
	No	Milk (nonfat)	1091	Milk, dry, nonfat, regular, without added vitamin A and vitamin D	0.48	0.1
			1155	Milk, dry, nonfat, instant, without added vitamin A and vitamin D	0.48	2.52
			1151	Milk, nonfat, fluid, without added vitamin A and vitamin D (fat free or skim)	0.46	0.07
		Legumes	16118	Soy flour, low-fat	0.41	0.46
		Vegetables	11001	Alfalfa seeds, sprouted, raw	0.47	0.27
			11667	Seaweed, spirulina, dried	0.24	4.52
		Finfish and shellfish	15172	Mollusks, scallop, mixed species, raw	0.64	4.19
			15157	Mollusks, clam, mixed species, raw	0.62	1.78
			15072	Fish, roe, mixed species, raw	0.6	0.17
			15025	Fish, eel, mixed species, raw	0.56	2.43
			15155	Mollusks, abalone, mixed species, raw	0.42	14.33
			15147	Crustaceans, lobster, northern, raw	0.35	3.09
			15177	Mollusks, whelk, unspecified, raw	0.32	1.88
			15167	Mollusks, oyster, eastern, wild, raw	0.26	1.78
			15164	Mollusks, mussel, blue, raw	0.25	1.78
			35171	Fish, salmon, chum, dried (Alaska Native)	0.2	3.51
			15049	Fish, mackerel, king, raw	0.16	2.94
			15171	Mollusks, oyster, Pacific, raw	0.16	4.17
			35054	Octopus (Alaska Native)	0.07	1.06
			35028	Cockles, raw (Alaska Native)	0	8.81
			35070	Sea cucumber, yane (Alaska Native)	0	105.73
			15175	Mollusks, squid, mixed species, raw	0	0.88
			35060	Fish, pike, northern, liver (Alaska Native)	0	3.67
			15073	Fish, roughy, orange, raw	0	3.31
		Other meats	80200	Frog legs, raw	0.35	2.12
			90560	Mollusks, snail, raw	0.35	7.05
			35007	Bear, black, meat (Alaska Native)	0	13.22
		Nuts and seeds	12033	Seeds, sesame flour, low-fat	0.2	2.15
		Animal byproducts	5173	Turkey, gizzard, all classes, raw	0.11	1.03
			10103	Pork, fresh, variety meats and by-products, heart, raw	0.07	0.7
			10106	Pork, fresh, variety meats and by-products, kidneys, raw	0.07	0.7
			17191	Lamb, variety meats and by-products, heart, raw	0.07	1.19
			17195	Lamb, variety meats and by-products, kidneys, raw	0.07	0.84
			13321	Beef, variety meats and by-products, heart, raw	0.07	0.44
			13323	Beef, variety meats and by-products, kidneys, raw	0.07	0.88
			13333	Beef, variety meats and by-products, spleen, raw	0.07	0.64
			5023	Chicken, gizzard, all classes, raw	0	0.99
			10102	Pork, fresh, variety meats and by-products, feet, raw	0	3.05
			10117	Pork, fresh, variety meats and by-products, spleen, raw	0	0.59
Fat-rich	Yes	Seeds (mixed1)	12006	Seeds, chia seeds, dried	0.85	1.76
			12220	Seeds, flaxseed	0.3	4.73
			12023	Seeds, sesame seeds, whole, dried	0.26	4.73
			12036	Seeds, sunflower seed kernels, dried	0.21	0.43
			12021	Seeds, safflower seed kernels, dried	0.07	0.33
		Legumes (with almond)	12061	Nuts, almonds	0.97	0.91
			ND	Peanuts	0.16	1.01
			16100	Peanut flour, low fat	0	2.64
			16093	Peanuts, valencia, raw	0	0.56
		Seeds (mixed2)	12014	Seeds, pumpkin and squash seed kernels, dried	0.84	1.6
			12170	Seeds, sesame flour, high-fat	0.07	2.15
			12174	Seeds, watermelon seed kernels, dried	0.07	3.59
			12201	Seeds, sesame seed kernels, dried (decorticated)	0	0.95
		Nuts (mixed)	12154	Nuts, walnuts, black, dried	0.58	3.08
			12151	Nuts, pistachio nuts, raw	0.14	1.77
			12155	Nuts, walnuts, english	0.14	0.61
			12120	Nuts, hazelnuts or filberts	0.14	0.5
			12142	Nuts, pecans	0.14	1.08
			35233	Hazelnuts, beaked (Northern Plains Indians)	0.11	0.5
			12130	Nuts, hickorynuts, dried	0.07	6.53
		Friuts and nuts (mixed2)	ND	Avocados	0.22	0.99
			9039	Avocados, raw, Florida	0.2	1.21
			12059	Nuts, acorns, dried	0.14	0.66
			ND	Acorns, raw and flour	0.11	0.66
		Animal fat and suet	13335	Beef, variety meats and by-products, suet, raw	0.11	0.84
			17092	Veal, composite of trimmed retail cuts, separable fat, raw	0.11	3.07
			17005	Lamb, domestic, composite of trimmed retail cuts, separable fat, trimmed to 1/4" fat, choice, raw	0	1.82
			17066	Lamb, New Zealand, imported, frozen, composite of trimmed retail cuts, separable fat, raw	0	1.82
	No	Animal byproducts	10006	Pork, fresh, separable fat, raw	0.73	0.95
			10004	Pork, fresh, backfat, raw	0.14	0.84
			10005	Pork, fresh, belly, raw	0	0.28
		Spices and herbs	2033	Spices, poppy seed	0.27	3.02
		Nuts and seeds	12078	Nuts, brazilnuts, dried, unblanched	0.14	0.62
			12145	Nuts, pilinuts, dried	0.11	4.85
			12147	Nuts, pine nuts, dried	0.11	2.11
			12087	Nuts, cashew nuts, raw	0.11	1.83
			12131	Nuts, macadamia nuts, raw	0.07	4.02
			12104	Nuts, coconut meat, raw	0.07	1.01
			12108	Nuts, coconut meat, dried (desiccated), not sweetened	0.07	0.95
			12149	Nuts, pine nuts, pinyon, dried	0	4.46
		Cereal grains	20060	Rice bran, crude	0	0.1
Carbohydrate-rich	Yes	Vegetables, nuts, and fruits	9062	Cherimoya, raw	0.96	1.84
			11216	Ginger root, raw	0.49	0.85
			11991	Yautia (tannier), raw	0.4	1.02
			12100	Nuts, chestnuts, european, dried, peeled	0.31	2.09
			12099	Nuts, chestnuts, european, dried, unpeeled	0.31	1.76
		Fruits (mixed1)	9277	Plantains, raw	0.57	0.38
			9059	Breadfruit, raw	0.48	0.52
			9040	Bananas, raw	0.44	0.16
			9326	Watermelon, raw	0.38	0.16
		Fruits (dried grapes)	9298	Raisins, seedless	0.44	0.24
			9085	Currants, zante, dried	0.43	0.43
			9297	Raisins, golden seedless	0.43	0.43
			9299	Raisins, seeded	0.38	0.43
		Fruits (mostly oranges and grapefruits)	9218	Tangerines, (mandarin oranges), raw	0.67	0.29
			9112	Grapefruit, raw, pink and red, all areas	0.64	0.27
			9111	Grapefruit, raw, pink and red and white, all areas	0.54	0.27
			9203	Oranges, raw, Florida	0.51	0.37
			9200	Oranges, raw, all commercial varieties	0.47	0.37
			9433	Clementines, raw	0.45	0.31
			9202	Oranges, raw, navels	0.41	0.52
			9116	Grapefruit, raw, white, all areas	0.39	0.27
			9205	Oranges, raw, with peel	0.37	0.37
			9113	Grapefruit, raw, pink and red, California and Arizona	0.25	0.27
			9118	Grapefruit, raw, white, Florida	0.24	0.27
			9201	Oranges, raw, California, valencias	0.24	0.37
			9114	Grapefruit, raw, pink and red, Florida	0.24	0.27
			9117	Grapefruit, raw, white, California	0.2	0.27
		Fruits (mixed2)	9291	Plums, dried (prunes), uncooked	0.5	0.44
			9094	Figs, dried, uncooked	0.49	0.81
			9089	Figs, raw	0.48	0.79
			9263	Persimmons, japanese, raw	0.45	0.69
			9014	Apples, frozen, unsweetened, unheated	0.24	0.78
			9264	Persimmons, japanese, dried	0.18	5.85
		Fruits (mixed3)	9445	Kiwifruit, gold, raw	0.54	0.22
			9148	Kiwifruit, green, raw	0.54	0.22
			9084	Currants, red and white, raw	0.51	0.44
			9088	Elderberries, raw	0.43	4.67
			9159	Limes, raw	0.4	0.2
			9296	Quinces, raw	0.39	0.35
			9265	Persimmons, native, raw	0.37	0.69
			9318	Strawberries, frozen, unsweetened	0.32	0.38
			9083	Currants, european black, raw	0.3	0.44
			9316	Strawberries, raw	0.27	0.42
			9107	Gooseberries, raw	0.26	2.94
			9139	Guavas, common, raw	0.25	0.45
		Fruits (mixed4)	9021	Apricots, raw	0.6	0.36
			9279	Plums, raw	0.47	0.28
			9236	Peaches, raw	0.36	0.27
			9191	Nectarines, raw	0.31	0.29
			9138	Groundcherries, (cape-gooseberries or poha), raw	0.07	0.3
		Fruits (berries)	9042	Blackberries, raw	0.43	1.2
			9302	Raspberries, raw	0.36	1.12
			9078	Cranberries, raw	0.33	0.48
			9057	Boysenberries, frozen, unsweetened	0.32	0.58
			9048	Blackberries, frozen, unsweetened	0.29	0.61
		Vegetables (potatoes)	ND	Potatoes, flesh and skin	0.45	0.1
			11413	Potato flour	0.43	2.12
			ND	White and red potatoes, flesh and skin	0.39	0.3
			11400	Potatoes, frozen, whole, unprepared	0.31	1.82
			11362	Potatoes, raw, skin	0.07	0.11
		Fruits and nuts (mixed1)	9054	Blueberries, frozen, unsweetened	0.48	0.58
			9050	Blueberries, raw	0.4	0.55
			12098	Nuts, chestnuts, european, raw, peeled	0.39	2.09
			9422	Durian, raw or frozen	0.2	17
			12097	Nuts, chestnuts, european, raw, unpeeled	0.11	1.76
		Vegetables (corns)	20315	Corn flour, whole-grain, blue (harina de maiz morado)	0.37	1.74
			11167	Corn, sweet, yellow, raw	0.36	0.57
			11178	Corn, sweet, yellow, frozen, kernels cut off cob, unprepared	0.35	0.95
			11180	Corn, sweet, yellow, frozen, kernels on cob, unprepared	0.21	0.91
			ND	Sweet corn, white, frozen	0.16	0.23
		Legumes and spices	ND	Full-fat soy flour	0.42	0.36
			16108	Soybeans, mature seeds, raw	0.36	0.67
			2024	Spices, mustard seed, ground	0.34	1.02
			16056	Chickpeas (garbanzo beans, bengal gram), mature seeds, raw	0.3	0.39
			11211	Edamame, frozen, unprepared	0.3	0.65
			11450	Soybeans, green, raw	0.2	0.53
			16076	Lupins, mature seeds, raw	0.18	21.61
			2019	Spices, fenugreek seed	0.07	2.78
		Legumes and vegetables	11312	Peas, green, frozen, unprepared	0.67	1.39
			16037	Beans, navy, mature seeds, raw	0.57	0.49
			11037	Lima beans, immature seeds, frozen, fordhook, unprepared	0.56	0.5
			11304	Peas, green, raw	0.43	1.19
			11043	Mung beans, mature seeds, sprouted, raw	0.41	0.41
			16085	Peas, split, mature seeds, raw	0.37	0.46
			16049	Beans, white, mature seeds, raw	0.35	0.25
			ND	Lima beans	0.35	10.03
			11031	Lima beans, immature seeds, raw	0.34	1.22
			16052	Broadbeans (fava beans), mature seeds, raw	0.34	0.28
			16069	Lentils, raw	0.32	0.5
			16032	Beans, kidney, red, mature seeds, raw	0.32	0.38
			ND	Black beans	0.32	0.6
			ND	Cranberry, pink, white beans	0.3	0.95
			16080	Mung beans, mature seeds, raw	0.3	0.74
			16042	Beans, pinto, mature seeds, raw	0.3	0.84
			16062	Cowpeas, common (blackeyes, crowder, southern), mature seeds, raw	0.29	0.5
			16083	Mungo beans, mature seeds, raw	0.23	0.74
			16144	Lentils, pink, raw	0.22	0.5
			ND	Kidney beans	0.2	0.38
			16022	Beans, french, mature seeds, raw	0.2	2.4
			16047	Beans, yellow, mature seeds, raw	0.2	2.26
			11195	Cowpeas (blackeyes), immature seeds, frozen, unprepared	0.18	0.68
			11316	Peas, mature seeds, sprouted, raw	0.16	1.39
			11248	Lentils, sprouted, raw	0.14	3.54
			16001	Beans, adzuki, mature seeds, raw	0.14	0.77
			16101	Pigeon peas (red gram), mature seeds, raw	0.14	1.74
			16060	Cowpeas, catjang, mature seeds, raw	0.14	0.56
			16024	Beans, great northern, mature seeds, raw	0.14	0.53
			11039	Lima beans, immature seeds, frozen, baby, unprepared	0.11	0.5
			11088	Broadbeans, immature seeds, raw	0.07	1.84
			11009	Artichokes, (globe or french), frozen, unprepared	0	3
			11653	Beans, pinto, mature seeds, sprouted, raw	0	0.84
		Cereal grains	20016	Corn flour, whole-grain, yellow	0.41	1.06
			20316	Corn flour, whole-grain, white	0.41	1.64
			20065	Rye flour, light	0.37	0.49
			20054	Rice, white, glutinous, raw	0.37	0.44
			ND	White corn and cornmeal	0.37	0.56
			ND	Yellow corn and cornmeal	0.37	0.52
			20444	Rice, white, long-grain, regular, raw, unenriched	0.36	0.28
			20466	Semolina, unenriched	0.35	0.32
			20011	Buckwheat flour, whole-groat	0.34	0.56
			20061	Rice flour, white	0.34	0.49
			ND	White rice, unenriched	0.34	0.39
			20005	Barley, pearled, raw	0.34	0.42
			20130	Barley flour or meal	0.32	0.46
			20088	Wild rice, raw	0.3	0.92
			20138	Kamut, uncooked	0.29	0.49
			20062	Rye	0.28	0.29
			20648	Sorghum flour	0.28	0.49
			20064	Rye flour, medium	0.27	0.26
			ND	Wheats and triticale flour	0.27	0.73
			20647	Millet flour	0.26	0.42
			ND	Brown rice, raw and flour	0.26	0.48
			20012	Bulgur, dry	0.25	0.46
			20649	Wheat flour, whole-grain, soft wheat	0.25	0.27
			20131	Barley malt flour	0.23	2.21
			20004	Barley, hulled	0.23	2.05
			ND	Oats and oat bran	0.22	0.45
			20067	Sorghum	0.22	1.96
			20077	Wheat bran, crude	0.2	0.53
			20063	Rye flour, dark	0.2	0.49
			20008	Buckwheat	0.18	1.16
			20069	Triticale	0.18	0.42
			20140	Spelt, uncooked	0.18	0.49
			20142	Teff, uncooked	0.14	1.06
			20031	Millet, raw	0.11	0.44
			20044	Rice, white, long-grain, regular, raw, enriched	0.07	0.28
			20050	Rice, white, medium-grain, raw, enriched	0.07	0.32
			20052	Rice, white, short-grain, raw	0.07	0.45
			20087	Wheat, sprouted	0.07	1.21
			20078	Wheat germ, crude	0	1.96
	No	Spices and herbs	2026	Spices, onion powder	0.48	2.53
			2020	Spices, garlic powder	0.48	5.62
		Fruits	9063	Cherries, sour, red, raw	0.58	0.33
			9068	Cherries, sour, red, frozen, unsweetened	0.53	0.58
			9149	Kumquats, raw	0.52	0.69
			9286	Pomegranates, raw	0.51	1.31
			9181	Melons, cantaloupe, raw	0.5	0.27
			9070	Cherries, sweet, raw	0.48	0.49
			9132	Grapes, red or green (European type, such as Thompson seedless), raw	0.46	0.31
			9252	Pears, raw	0.46	0.22
			9421	Dates, medjool	0.45	2.79
			9087	Dates, deglet noor	0.45	0.78
			9176	Mangos, raw	0.44	0.27
			9156	Lemon peel, raw	0.43	0.24
			9334	Feijoa, raw	0.43	2.86
			9314	Sapote, mamey, raw	0.42	2.09
			9226	Papayas, raw	0.42	1.91
			9147	Jujube, dried	0.42	0.61
			9003	Apples, raw, with skin	0.42	0.21
			9004	Apples, raw, without skin	0.41	0.78
			9322	Tamarinds, raw	0.4	1.36
			9340	Pears, asian, raw	0.4	0.21
			9150	Lemons, raw, without peel	0.38	0.45
			9183	Melons, casaba, raw	0.38	0.26
			9164	Litchis, raw	0.37	0.97
			9184	Melons, honeydew, raw	0.36	0.37
			9173	Longans, dried	0.36	3.49
			9060	Carambola, (starfruit), raw	0.33	0.36
			9131	Grapes, american type (slip skin), raw	0.32	0.51
			9140	Guavas, strawberry, raw	0.29	0.45
			35017	Blueberries, wild, frozen (Alaska Native)	0.27	0.61
			35015	Blackberries, wild, raw (Alaska Native)	0.24	1.2
			9266	Pineapple, raw, all varieties	0.22	3.56
			35155	Blueberries, wild, raw (Alaska Native)	0.14	0.61
			9451	Horned melon (Kiwano)	0.14	1.38
			9053	Blueberries, wild, frozen	0	1.98
			9001	Acerola, (west indian cherry), raw	0	10.14
		Cereal grains	20035	Quinoa, uncooked	0.36	1.31
			20001	Amaranth, uncooked	0.34	2.39
		Vegetables	11588	Waterchestnuts, chinese, (matai), raw	0.5	1.5
			11507	Sweet potato, raw, unprepared	0.49	0.21
			11445	Seaweed, kelp, raw	0.38	3.22
			11226	Jerusalem-artichokes, raw	0.37	0.52
			11215	Garlic, raw	0.34	0.14
			11298	Parsnips, raw	0.32	1.68
			11663	Seaweed, agar, dried	0.32	1.1
			11954	Tomatillos, raw	0.29	0.98
			11048	Beans, pinto, immature seeds, frozen, unprepared	0.28	0.5
			11442	Seaweed, agar, raw	0.25	1.1
			11444	Seaweed, irishmoss, raw	0.25	10.14
			11106	Butterbur, (fuki), raw	0.24	5.64
			11984	Epazote, raw	0.18	14.77
			11988	Fungi, Cloud ears, dried	0.16	2.89
			11026	Bamboo shoots, raw	0.16	0.65
			11676	Radish seeds, sprouted, raw	0.07	1.76
		Legumes	16055	Carob flour	0.37	0.4
			16157	Chickpea flour (besan)	0.2	1.43
		Nuts and seeds	ND	Chinese chestnuts	0.11	2.16
Low-calorie	Yes	Vegetables (rhubarbs and celeries)	44055	Celery flakes, dried	0.68	6.1
			9307	Rhubarb, raw	0.51	1.47
			9309	Rhubarb, frozen, uncooked	0.49	2.05
			11143	Celery, raw	0.47	0.12
		Spices (peppers)	2009	Spices, chili powder	0.63	5.63
			11962	Peppers, hot chile, sun-dried	0.62	1.2
			2028	Spices, paprika	0.55	1.54
			2031	Spices, pepper, red or cayenne	0.54	22.19
			11982	Peppers, pasilla, dried	0.42	4.3
			11978	Peppers, ancho, dried	0.41	3.21
		Vegetables and herbs	11147	Chard, swiss, raw	0.78	0.29
			11086	Beet greens, raw	0.7	0.48
			11207	Dandelion greens, raw	0.64	0.27
			2044	Basil, fresh	0.63	2.31
			11161	Collards, raw	0.63	0.74
			11096	Broccoli raab, raw	0.62	0.66
			11233	Kale, raw	0.62	0.62
			11270	Mustard greens, raw	0.61	0.29
			11251	Lettuce, cos or romaine, raw	0.61	1.55
			11165	Coriander (cilantro) leaves, raw	0.61	7.63
			11203	Cress, garden, raw	0.6	4.49
			11297	Parsley, fresh	0.59	0.26
			11457	Spinach, raw	0.59	0.52
			11250	Lettuce, butterhead (includes boston and bibb types), raw	0.58	0.39
			11520	Taro leaves, raw	0.56	2.19
			11253	Lettuce, green leaf, raw	0.56	1.55
			11156	Chives, raw	0.55	0.22
			11246	Leeks, (bulb and lower leaf-portion), raw	0.54	1.83
			11257	Lettuce, red leaf, raw	0.54	1.55
			11615	Chives, freeze-dried	0.48	1.65
			11003	Amaranth leaves, raw	0.48	10.43
			11235	Kale, frozen, unprepared	0.47	0.62
			11163	Collards, frozen, chopped, unprepared	0.46	0.62
			11291	Onions, spring or scallions (includes tops and bulb), raw	0.46	0.12
			11576	Turnip greens and turnips, frozen, unprepared	0.46	0.62
			11350	Pokeberry shoots, (poke), raw	0.45	7.81
			11293	Onions, welsh, raw	0.45	0.51
			11574	Turnip greens, frozen, unprepared	0.44	0.48
			11274	Mustard spinach, (tendergreen), raw	0.44	0.62
			2045	Dill weed, fresh	0.41	3.19
			2064	Peppermint, fresh	0.36	4.69
			11272	Mustard greens, frozen, unprepared	0.35	0.62
			2049	Thyme, fresh	0.3	4.37
			2065	Spearmint, fresh	0.27	10.18
			11022	Balsam-pear (bitter gourd), leafy tips, raw	0.21	1.21
			2066	Spearmint, dried	0.21	3.04
			11624	Leeks, (bulb and lower-leaf portion), freeze-dried	0.18	2.54
		Vegetables (mixed1)	11292	Onions, young green, tops only	0.65	0.51
			11959	Arugula, raw	0.55	0.48
			11252	Lettuce, iceberg (includes crisphead types), raw	0.48	0.21
			11698	Chrysanthemum leaves, raw	0.21	14.99
		Vegetables (mixed2)	11112	Cabbage, red, raw	0.65	0.12
			11116	Cabbage, chinese (pak-choi), raw	0.6	0.11
			11197	Cowpeas, young pods with seeds, raw	0.58	0.68
			11300	Peas, edible-podded, raw	0.58	0.62
			11477	Squash, summer, zucchini, includes skin, raw	0.57	0.22
			11527	Tomatoes, green, raw	0.56	0.33
			11529	Tomatoes, red, ripe, raw, year round average	0.56	0.15
			11052	Beans, snap, green, raw	0.54	0.28
			11489	Squash, winter, hubbard, raw	0.52	8.77
			11979	Peppers, jalapeno, raw	0.51	0.66
			11643	Squash, winter, all varieties, raw	0.51	0.24
			11965	Cauliflower, green, raw	0.5	0.44
			11090	Broccoli, raw	0.5	0.42
			11098	Brussels sprouts, raw	0.5	0.35
			11205	Cucumber, with peel, raw	0.48	0.31
			ND	Frozen broccoli	0.48	0.76
			11821	Peppers, sweet, red, raw	0.48	0.33
			11518	Taro, raw	0.48	0.66
			11109	Cabbage, raw	0.47	0.12
			11135	Cauliflower, raw	0.47	0.68
			11931	Peppers, sweet, red, freeze-dried	0.47	14.74
			11819	Peppers, hot chili, red, raw	0.47	5
			11601	Yam, raw	0.46	0.34
			11114	Cabbage, savoy, raw	0.45	0.12
			11516	Sweet potato, frozen, unprepared	0.45	0.4
			11917	Peppers, sweet, red, frozen, chopped, unprepared	0.45	0.37
			11333	Peppers, sweet, green, raw	0.44	0.32
			11137	Cauliflower, frozen, unprepared	0.44	1.32
			11278	Okra, raw	0.43	1
			11119	Cabbage, chinese (pe-tsai), raw	0.42	0.11
			11670	Peppers, hot chili, green, raw	0.41	0.4
			11280	Okra, frozen, unprepared	0.4	0.86
			11634	Peppers, sweet, green, freeze-dried	0.39	2.82
			11060	Beans, snap, green, frozen, all styles, unprepared	0.38	1.6
			11467	Squash, summer, crookneck and straightneck, raw	0.36	0.41
			11977	Peppers, serrano, raw	0.36	0.31
			11981	Peppers, hungarian, raw	0.33	0.87
			11641	Squash, summer, all varieties, raw	0.32	0.2
			11976	Pepper, banana, raw	0.31	0.36
			11209	Eggplant, raw	0.31	0.28
			11199	Yardlong bean, raw	0.21	0.37
			11302	Peas, edible-podded, frozen, unprepared	0.21	0.63
			11191	Cowpeas (blackeyes), immature seeds, raw	0.2	0.68
			11479	Squash, summer, zucchini, includes skin, frozen, unprepared	0.2	0.54
			11473	Squash, summer, crookneck and straightneck, frozen, unprepared	0.2	0.41
			11482	Squash, winter, acorn, raw	0.18	0.66
			ND	Cabbage, common	0.18	0.12
			11951	Peppers, sweet, yellow, raw	0.07	1.85
			11337	Peppers, sweet, green, frozen, chopped, unprepared	0	0.47
			11018	Asparagus, frozen, unprepared	0	1.17
			11100	Brussels sprouts, frozen, unprepared	0	1.01
		Herbs (mixed1)	2038	Spices, sage, ground	0.49	4.11
			2027	Spices, oregano, dried	0.47	4.5
			2023	Spices, marjoram, dried	0.43	11.15
			2042	Spices, thyme, dried	0.4	5.57
			2063	Rosemary, fresh	0.31	4.1
			2036	Spices, rosemary, dried	0.29	24.12
			2039	Spices, savory, ground	0.27	32.7
			2004	Spices, bay leaf	0.23	5.57
		Vegetables (mixed3)	11130	Carrots, frozen, unprepared	0.51	0.4
			11104	Burdock root, raw	0.5	1.98
			11124	Carrots, raw	0.49	0.23
			11960	Carrots, baby, raw	0.49	0.39
			11564	Turnips, raw	0.48	0.2
			11640	Shallots, freeze-dried	0.46	19.93
			11677	Shallots, raw	0.44	2.35
			11294	Onions, sweet, raw	0.4	0.51
			11435	Rutabagas, raw	0.4	0.19
			11282	Onions, raw	0.4	0.14
			11432	Radishes, oriental, dried	0.39	7.98
			11289	Onions, frozen, whole, unprepared	0.37	0.51
			11955	Tomatoes, sun-dried	0.36	0.3
			11154	Chicory roots, raw	0.35	3.05
			11437	Salsify, (vegetable oyster), raw	0.35	1.47
			11430	Radishes, oriental, raw	0.31	7.98
			11429	Radishes, raw	0.3	0.19
			35043	Huckleberries, raw (Alaska Native)	0.27	3.67
			11254	Lotus root, raw	0.26	2.08
			11566	Turnips, frozen, unprepared	0.2	0.24
			11637	Radishes, white icicle, raw	0.18	0.19
			11287	Onions, frozen, chopped, unprepared	0.16	0.51
			11080	Beets, raw	0.11	0.76
		Vegetables and nuts	11603	Yambean (jicama), raw	0.45	0.74
			11134	Cassava, raw	0.44	0.76
			11990	Wasabi, root, raw	0.34	88.18
			ND	Japanese chestnuts	0.07	2.16
		Mushrooms	11998	Mushrooms, portabella, exposed to ultraviolet light, raw	0.45	2.67
			11266	Mushrooms, brown, Italian, or Crimini, raw	0.3	4.63
			11260	Mushrooms, white, raw	0.27	0.67
			11265	Mushrooms, portabella, raw	0.27	2.67
		Herbs (mixed2)	2012	Spices, coriander leaf, dried	0.46	49.51
			2017	Spices, dill weed, dried	0.29	21.02
			2008	Spices, chervil, dried	0.27	13.05
			11625	Parsley, freeze-dried	0.14	3.45
		Spices (seeds)	2005	Spices, caraway seed	0.35	9.92
			2007	Spices, celery seed	0.26	10.84
			2014	Spices, cumin seed	0.25	1.54
			2016	Spices, dill seed	0.25	9.56
			2002	Spices, anise seed	0.24	2.94
			2018	Spices, fennel seed	0.22	11.35
	No	Vegetables	11591	Watercress, raw	0.68	3.47
			11463	Spinach, frozen, chopped or leaf, unprepared	0.64	1.35
			11422	Pumpkin, raw	0.5	0.2
			11011	Asparagus, raw	0.48	0.78
			11993	Mushrooms, maitake, raw	0.47	7.71
			11007	Artichokes, (globe or french), raw	0.43	0.68
			11268	Mushrooms, shiitake, dried	0.41	4.06
			11239	Mushrooms, Chanterelle, raw	0.4	16.53
			11240	Mushrooms, morel, raw	0.4	42.77
			11206	Cucumber, peeled, raw	0.4	0.24
			11446	Seaweed, laver, raw	0.39	13.61
			11241	Kohlrabi, raw	0.37	0.85
			11963	Nopales, raw	0.37	0.33
			11344	Pigeonpeas, immature seeds, raw	0.36	0.73
			11593	Waxgourd, (chinese preserving melon), raw	0.32	0.78
			11987	Mushrooms, oyster, raw	0.31	2.04
			43392	Palm hearts, raw	0.29	0.74
			11950	Mushrooms, enoki, raw	0.29	1.08
			11238	Mushrooms, shiitake, raw	0.16	9.7
			35063	Rhubarb, wild, leaves (Alaska Native)	0.16	2.05
		Cereal grains	20003	Arrowroot flour	0.39	2.23
		Spices and herbs	2029	Spices, parsley, dried	0.69	12.46
			2003	Spices, basil, dried	0.45	5.45
			2013	Spices, coriander seed	0.27	3.4
			2032	Spices, pepper, white	0.23	8.94
			2030	Spices, pepper, black	0.23	9.39
			2022	Spices, mace, ground	0.22	8.09
			2043	Spices, turmeric, ground	0.22	1.54
			2041	Spices, tarragon, dried	0.21	44.5
			2010	Spices, cinnamon, ground	0.2	1.83
			2025	Spices, nutmeg, ground	0.07	7.01
			2011	Spices, cloves, ground	0.07	3.06
			2006	Spices, cardamom	0.07	11.68
			2021	Spices, ginger, ground	0	3.35
			2037	Spices, saffron	0	3607.94
ND	No	Eggs (white)	1173	Egg, white, dried	0.39	5.82
			1124	Egg, white, raw, fresh	0.37	0.27
			1172	Egg, white, raw, frozen	0.35	0.27
		Unclassified	19296	Honey	0.41	0.54
			2047	Salt, table	0.4	0.11
			ND	Duck and goose fat	0.24	3.7
