# Supplementary material for: Uncovering the Nutritional Landscape of Food
Source: PLoS One. 2015 Mar 13;10(3):e0118697. doi: 10.1371/journal.pone.0118697 (PMC4359127; doi:10.1371/journal.pone.0118697)
Supplement: S2 Dataset — (XLSX) [file pone.0118697.s003.xlsx]

## Sheet: Sheet1
S2 Dataset. Foods with high nutritional fitness (NF) and bottleneck nutrients that contribute to the NFs of the foods Definitions of high-NF foods and their bottleneck nutrients are available from S1 Appendix, Section 5.1 *Foods redundant in their nutrient contents were systematically unified (marked as ND in the second column), according to the methods in S1 Appendix, Sections 1.1 and 1.3.
Food category	USDA food ID* (ND for unified redundant foods)	Food name	Nutrient's effect	DRI nutrient ID	Nutrient name
Protein-rich	15057	Fish, ocean perch, Atlantic, raw	Favorable for NF	421	Choline
				328	Vitamin D
				307	Sodium
			Unfavorable for NF	406	Niacin
	15028	Fish, flatfish (flounder and sole species), raw	Favorable for NF	421	Choline
				328	Vitamin D
				307	Sodium
			Unfavorable for NF	406	Niacin
	15101	Fish, snapper, mixed species, raw	Favorable for NF	421	Choline
				328	Vitamin D
			Unfavorable for NF	406	Niacin
	15062	Fish, pike, northern, raw	Favorable for NF	421	Choline
				328	Vitamin D
			Unfavorable for NF	406	Niacin
	15066	Fish, pollock, walleye, raw	Favorable for NF	421	Choline
				328	Vitamin D
				307	Sodium
			Unfavorable for NF	204	Total lipid
				406	Niacin
	15172	Mollusks, scallop, mixed species, raw	Favorable for NF	421	Choline
				307	Sodium
			Unfavorable for NF	204	Total lipid
				406	Niacin
	15019	Fish, cod, Pacific, raw	Favorable for NF	421	Choline
				328	Vitamin D
				307	Sodium
			Unfavorable for NF	204	Total lipid
				406	Niacin
	15157	Mollusks, clam, mixed species, raw	Favorable for NF	421	Choline
				307	Sodium
			Unfavorable for NF	406	Niacin
	15015	Fish, cod, Atlantic, raw	Favorable for NF	421	Choline
				328	Vitamin D
			Unfavorable for NF	406	Niacin
	15132	Fish, whiting, mixed species, raw	Favorable for NF	421	Choline
				328	Vitamin D
			Unfavorable for NF	406	Niacin
	15072	Fish, roe, mixed species, raw	Favorable for NF	421	Choline
				328	Vitamin D
	ND	Whitefish, mixed species	Favorable for NF	421	Choline
				328	Vitamin D
			Unfavorable for NF	406	Niacin
	15091	Fish, sea bass, mixed species, raw	Favorable for NF	421	Choline
				328	Vitamin D
			Unfavorable for NF	406	Niacin
	15039	Fish, herring, Atlantic, raw	Favorable for NF	421	Choline
				328	Vitamin D
			Unfavorable for NF	406	Niacin
	15081	Fish, salmon, coho, wild, raw	Favorable for NF	421	Choline
				328	Vitamin D
	15117	Fish, tuna, fresh, bluefin, raw	Favorable for NF	421	Choline
				328	Vitamin D
	15025	Fish, eel, mixed species, raw	Favorable for NF	328	Vitamin D
	15085	Fish, salmon, sockeye, raw	Favorable for NF	421	Choline
				328	Vitamin D
	15051	Fish, mackerel, spanish, raw	Favorable for NF	328	Vitamin D
			Unfavorable for NF	406	Niacin
	15060	Fish, perch, mixed species, raw	Favorable for NF	421	Choline
				328	Vitamin D
	15240	Fish, trout, rainbow, farmed, raw	Favorable for NF	421	Choline
				328	Vitamin D
	15083	Fish, salmon, pink, raw	Favorable for NF	421	Choline
				328	Vitamin D
	15068	Fish, pompano, florida, raw	Favorable for NF	328	Vitamin D
	15008	Fish, carp, raw	Favorable for NF	421	Choline
				328	Vitamin D
	15166	Mollusks, octopus, common, raw	Favorable for NF	421	Choline
				307	Sodium
			Unfavorable for NF	406	Niacin
	1091	Milk, dry, nonfat, regular, without added vitamin A and vitamin D	Favorable for NF	421	Choline
				301	Calcium
			Unfavorable for NF	601	Cholesterol
				406	Niacin
	1155	Milk, dry, nonfat, instant, without added vitamin A and vitamin D	Favorable for NF	421	Choline
				301	Calcium
			Unfavorable for NF	601	Cholesterol
				406	Niacin
	1175	Milk, fluid, 1% fat, without added vitamin A and vitamin D	Favorable for NF	421	Choline
				301	Calcium
			Unfavorable for NF	601	Cholesterol
				406	Niacin
	15114	Fish, trout, mixed species, raw	Favorable for NF	421	Choline
				328	Vitamin D
	11001	Alfalfa seeds, sprouted, raw	Favorable for NF	421	Choline
				301	Calcium
			Unfavorable for NF	601	Cholesterol
	15038	Fish, halibut, Greenland, raw	Favorable for NF	328	Vitamin D
			Unfavorable for NF	601	Cholesterol
	15050	Fish, mackerel, Pacific and jack, mixed species, raw	Favorable for NF	328	Vitamin D
	15046	Fish, mackerel, Atlantic, raw	Favorable for NF	328	Vitamin D
	15261	Fish, tilapia, raw	Favorable for NF	421	Choline
			Favorable for NF	328	Vitamin D
	15110	Fish, swordfish, raw	Favorable for NF	328	Vitamin D
	1151	Milk, nonfat, fluid, without added vitamin A and vitamin D (fat free or skim)	Favorable for NF	421	Choline
				301	Calcium
			Unfavorable for NF	601	Cholesterol
				406	Niacin
	1174	Milk, reduced fat, fluid, 2% milkfat, without added vitamin A and vitamin D	Favorable for NF	421	Choline
				301	Calcium
			Unfavorable for NF	601	Cholesterol
				406	Niacin
	15104	Fish, sturgeon, mixed species, raw	Favorable for NF	421	Choline
				328	Vitamin D
	15036	Fish, halibut, Atlantic and Pacific, raw	Favorable for NF	421	Choline
				328	Vitamin D
	13325	Beef, variety meats and by-products, liver, raw	Favorable for NF	421	Choline
	15010	Fish, catfish, channel, wild, raw	Favorable for NF	328	Vitamin D
	15136	Crustaceans, crab, alaska king, raw	Favorable for NF	307	Sodium
	15155	Mollusks, abalone, mixed species, raw	Favorable for NF	421	Choline
				307	Sodium
			Unfavorable for NF	406	Niacin
Fat-rich	12061	Nuts, almonds	Favorable for NF	675	Linoleic acid
				421	Choline
				301	Calcium
	12006	Seeds, chia seeds, dried	Favorable for NF	851	α-Linolenic acid
	12014	Seeds, pumpkin and squash seed kernels, dried	Favorable for NF	675	Linoleic acid
				421	Choline
	10006	Pork, fresh, separable fat, raw	Favorable for NF	675	Linoleic acid
				851	α-Linolenic acid
			Unfavorable for NF	315	Manganese
	12154	Nuts, walnuts, black, dried	Favorable for NF	851	α-Linolenic acid
Carbohydrate-rich	9062	Cherimoya, raw	Favorable for NF	851	α-Linolenic acid
			Unfavorable for NF	315	Manganese
	9218	Tangerines, (mandarin oranges), raw	Favorable for NF	421	Choline
			Unfavorable for NF	315	Manganese
	11312	Peas, green, frozen, unprepared	Favorable for NF	421	Choline
				430	Vitamin K
	9112	Grapefruit, raw, pink and red, all areas	Favorable for NF	421	Choline
			Unfavorable for NF	315	Manganese
	9277	Plantains, raw	Unfavorable for NF	315	Manganese
	16037	Beans, navy, mature seeds, raw	Favorable for NF	851	α-Linolenic acid
				421	Choline
	11037	Lima beans, immature seeds, frozen, fordhook, unprepared	Favorable for NF	421	Choline
	9445	Kiwifruit, gold, raw	Favorable for NF	851	α-Linolenic acid
			Unfavorable for NF	315	Manganese
				435	Folate
	9111	Grapefruit, raw, pink and red and white, all areas	Favorable for NF	421	Choline
	9148	Kiwifruit, green, raw	Favorable for NF	430	Vitamin K
	9149	Kumquats, raw	Favorable for NF	421	Choline
	9084	Currants, red and white, raw	Favorable for NF	421	Choline
	9181	Melons, cantaloupe, raw	Favorable for NF	421	Choline
	9291	Plums, dried (prunes), uncooked	Unfavorable for NF	435	Folate
	11588	Waterchestnuts, chinese, (matai), raw	Favorable for NF	421	Choline
	11216	Ginger root, raw	Favorable for NF	421	Choline
	9094	Figs, dried, uncooked	Unfavorable for NF	435	Folate
	9059	Breadfruit, raw	Favorable for NF	205	Carbohydrate
			Unfavorable for NF	315	Manganese
	2020	Spices, garlic powder	Favorable for NF	421	Choline
	9070	Cherries, sweet, raw	Unfavorable for NF	315	Manganese
				435	Folate
	9279	Plums, raw	Favorable for NF	205	Carbohydrate
	9200	Oranges, raw, all commercial varieties	Favorable for NF	421	Choline
	9252	Pears, raw	Favorable for NF	205	Carbohydrate
			Unfavorable for NF	315	Manganese
	9421	Dates, medjool	Unfavorable for NF	315	Manganese
				435	Folate
	9433	Clementines, raw	Favorable for NF	421	Choline
	ND	Potatoes, flesh and skin	Favorable for NF	205	Carbohydrate
	9087	Dates, deglet noor	Favorable for NF	205	Carbohydrate
			Unfavorable for NF	315	Manganese
				435	Folate
	9298	Raisins, seedless	Unfavorable for NF	315	Manganese
				435	Folate
	9040	Bananas, raw	Favorable for NF	205	Carbohydrate
	9085	Currants, zante, dried	Unfavorable for NF	435	Folate
Low-calorie	11147	Chard, swiss, raw	Favorable for NF	421	Choline
				320	Vitamin A
				430	Vitamin K
	11086	Beet greens, raw	Favorable for NF	320	Vitamin A
				430	Vitamin K
	2029	Spices, parsley, dried	Favorable for NF	851	α-Linolenic acid
				323	Vitamin E
				430	Vitamin K
	44055	Celery flakes, dried	Favorable for NF	421	Choline
				430	Vitamin K
	11591	Watercress, raw	Favorable for NF	421	Choline
				323	Vitamin E
				320	Vitamin A
				301	Calcium
				430	Vitamin K
	11292	Onions, young green, tops only	Favorable for NF	320	Vitamin A
				430	Vitamin K
	11112	Cabbage, red, raw	Favorable for NF	421	Choline
				320	Vitamin A
				430	Vitamin K
	11463	Spinach, frozen, chopped or leaf, unprepared	Favorable for NF	421	Choline
				320	Vitamin A
				301	Calcium
				430	Vitamin K
	11207	Dandelion greens, raw	Favorable for NF	421	Choline
				320	Vitamin A
				430	Vitamin K
	2044	Basil, fresh	Favorable for NF	421	Choline
				320	Vitamin A
				301	Calcium
				430	Vitamin K
	11161	Collards, raw	Favorable for NF	421	Choline
				320	Vitamin A
				301	Calcium
				430	Vitamin K
	2009	Spices, chili powder	Favorable for NF	320	Vitamin A
				430	Vitamin K
	11096	Broccoli raab, raw	Favorable for NF	421	Choline
				323	Vitamin E
				320	Vitamin A
				301	Calcium
				430	Vitamin K
	11962	Peppers, hot chile, sun-dried	Favorable for NF	320	Vitamin A
	11233	Kale, raw	Favorable for NF	320	Vitamin A
				430	Vitamin K
	11270	Mustard greens, raw	Favorable for NF	320	Vitamin A
				430	Vitamin K
	11251	Lettuce, cos or romaine, raw	Favorable for NF	421	Choline
				320	Vitamin A
				430	Vitamin K
	11165	Coriander (cilantro) leaves, raw	Favorable for NF	421	Choline
				320	Vitamin A
				430	Vitamin K
	11116	Cabbage, chinese (pak-choi), raw	Favorable for NF	421	Choline
				320	Vitamin A
				430	Vitamin K
	11203	Cress, garden, raw	Favorable for NF	421	Choline
				320	Vitamin A
				430	Vitamin K
	11297	Parsley, fresh	Favorable for NF	320	Vitamin A
				430	Vitamin K
	11457	Spinach, raw	Favorable for NF	421	Choline
				320	Vitamin A
				430	Vitamin K
	11250	Lettuce, butterhead (includes boston and bibb types), raw	Favorable for NF	421	Choline
				320	Vitamin A
				430	Vitamin K
	11197	Cowpeas, young pods with seeds, raw	Favorable for NF	421	Choline
				320	Vitamin A
				430	Vitamin K
	11300	Peas, edible-podded, raw	Favorable for NF	421	Choline
				320	Vitamin A
				430	Vitamin K
	11477	Squash, summer, zucchini, includes skin, raw	Favorable for NF	421	Choline
				851	α-Linolenic acid
	11527	Tomatoes, green, raw	Favorable for NF	421	Choline
				320	Vitamin A
				430	Vitamin K
	11520	Taro leaves, raw	Favorable for NF	421	Choline
				320	Vitamin A
				430	Vitamin K
	11253	Lettuce, green leaf, raw	Favorable for NF	421	Choline
				320	Vitamin A
				430	Vitamin K
	11529	Tomatoes, red, ripe, raw, year round average	Favorable for NF	421	Choline
				320	Vitamin A
				430	Vitamin K
	2028	Spices, paprika	Favorable for NF	320	Vitamin A
	11959	Arugula, raw	Favorable for NF	421	Choline
				320	Vitamin A
				430	Vitamin K
	11156	Chives, raw	Favorable for NF	320	Vitamin A
				430	Vitamin K
	11246	Leeks, (bulb and lower leaf-portion), raw	Favorable for NF	320	Vitamin A
				430	Vitamin K
	11052	Beans, snap, green, raw	Favorable for NF	421	Choline
				320	Vitamin A
				430	Vitamin K
	11257	Lettuce, red leaf, raw	Favorable for NF	421	Choline
				320	Vitamin A
				430	Vitamin K
	2031	Spices, pepper, red or cayenne	Favorable for NF	320	Vitamin A
	11489	Squash, winter, hubbard, raw	Favorable for NF	421	Choline
				320	Vitamin A
